# Supplementary material for: Protocol and Preliminary Findings from the BrainPALS Study in Very Preterm Children: A Randomized Controlled Trial of a Digital Parenting Program
Source: Children (Basel). 2026 Jun 2;13(6):774. doi: 10.3390/children13060774 (PMC13298204; doi:10.3390/children13060774)
Supplement: Supplementary file 1 [file children-13-00774-s001.zip]

Archive with 1 entries (1 files):
- children-4064248-supplementary.pdf
